# Supplementary material for: Interlaboratory Evaluation of a User-Friendly Benchtop Mass Spectrometer for Multiple-Attribute Monitoring Studies of a Monoclonal Antibody
Source: Molecules. 2023 Mar 22;28(6):2855. doi: 10.3390/molecules28062855 (PMC10053224; doi:10.3390/molecules28062855)
Supplement: Supplementary file 1 [file molecules-28-02855-s001.zip]

Archive with 1 entries (1 files):
- molecules-2258878-supplementary.pdf
